# Supplementary material for: Chemical Defenses in Medusozoa
Source: Mar Drugs. 2025 May 28;23(6):229. doi: 10.3390/md23060229 (PMC12194522; doi:10.3390/md23060229)
Supplement: Supplementary file 1 [file marinedrugs-23-00229-s001.zip]

Archive with 1 entries (1 files):
- marinedrugs-3644977-supplementary.pdf
